# Supplementary material for: Multi-cancer analysis of histopathologic MSI screening based on digital histology image
Source: PLoS One. 2025 Sep 15;20(9):e0332034. doi: 10.1371/journal.pone.0332034 (PMC12435642; doi:10.1371/journal.pone.0332034)
Supplement: S1 File — (ZIP) [file pone.0332034.s001.zip]

Archive with 9 entries (8 files):
- Supporting_Information/
- Supporting_Information/S1_Fig.pdf
- Supporting_Information/S1_Table.pdf
- Supporting_Information/S2_Fig.pdf
- Supporting_Information/S2_Table.xlsx
- Supporting_Information/S3_Fig.pdf
- Supporting_Information/S4_Fig.pdf
- Supporting_Information/S5_Fig.pdf
- Supporting_Information/S6_Fig.pdf
