# Supplementary material for: Multi-cancer analysis of histopathologic MSI screening based on digital histology image
Source: PLoS One. 2025 Sep 15;20(9):e0332034. doi: 10.1371/journal.pone.0332034 (PMC12435642; doi:10.1371/journal.pone.0332034)
Supplement: S1 File — (ZIP) [file pone.0332034.s001.zip › Supporting_Information/S2_Table.xlsx]

## Sheet: Performance metrics
Architecture	Model type	Train datasets	Test datasets	AUC	Threshold	Accuracy	Precision	Recall	Specificity	F1_score
ConvNeXt	Model1	CRC	CRC	0.812881	0.64682	0.734694	0.982759	0.695122	0.9375	0.814286
ConvNeXt	Model1	CRC	STAD	0.51997	0.458011	0.584615	0.857143	0.576923	0.615385	0.689655
ConvNeXt	Model1	CRC	UCEC	0.553372	0.637979	0.534884	0.8	0.363636	0.83871	0.5
ConvNeXt	Model1	CRC	CPTAC_COAD	0.726449	0.379266	0.84375	0.875	0.913043	0.666667	0.893617
ConvNeXt	Model1	CRC	CPTAC_UCEC	0.421336	0.753942	0.310811	0.888889	0.137931	0.9375	0.238806
ConvNeXt	Model1	Multi-tissue	CRC	0.811738	0.704763	0.744898	0.983051	0.707317	0.9375	0.822695
ConvNeXt	Model1	Multi-tissue	STAD	0.753698	0.677474	0.646154	0.967742	0.576923	0.923077	0.722892
ConvNeXt	Model1	Multi-tissue	UCEC	0.720235	0.572266	0.709302	0.8125	0.709091	0.709677	0.757282
ConvNeXt	Model1	Multi-tissue	CPTAC_COAD	0.714372	0.436574	0.8125	0.84	0.913043	0.555556	0.875
ConvNeXt	Model1	Multi-tissue	CPTAC_UCEC	0.65194	0.592584	0.689189	0.888889	0.689655	0.6875	0.776699
ConvNeXt	Model1	STAD	CRC	0.756098	0.639838	0.734694	0.982759	0.695122	0.9375	0.814286
ConvNeXt	Model1	STAD	STAD	0.817308	0.553846	0.846154	0.92	0.884615	0.692308	0.901961
ConvNeXt	Model1	STAD	UCEC	0.640762	0.801706	0.651163	0.777778	0.636364	0.677419	0.7
ConvNeXt	Model1	STAD	CPTAC_COAD	0.729469	0.751549	0.71875	0.833333	0.76087	0.611111	0.795455
ConvNeXt	Model1	STAD	CPTAC_UCEC	0.441272	0.901193	0.310811	1	0.12069	1	0.215385
ConvNeXt	Model1	UCEC	CRC	0.61471	0.608251	0.418367	0.962963	0.317073	0.9375	0.477064
ConvNeXt	Model1	UCEC	STAD	0.484467	0.454169	0.538462	0.866667	0.5	0.692308	0.634146
ConvNeXt	Model1	UCEC	UCEC	0.667449	0.455763	0.697674	0.754386	0.781818	0.548387	0.767857
ConvNeXt	Model1	UCEC	CPTAC_COAD	0.697464	0.399321	0.75	0.826087	0.826087	0.555556	0.826087
ConvNeXt	Model1	UCEC	CPTAC_UCEC	0.639009	0.469322	0.635135	0.860465	0.637931	0.625	0.732673
EfficientNetb0	Model1	CRC	CPTAC_COAD	0.696256	0.503605	0.5	1	0.304348	1	0.466667
EfficientNetb0	Model1	CRC	CPTAC_UCEC	0.462284	0.550147	0.391892	0.842105	0.275862	0.8125	0.415584
EfficientNetb0	Model1	CRC	CRC	0.887576	0.526395	0.826531	0.957746	0.829268	0.8125	0.888889
EfficientNetb0	Model1	CRC	STAD	0.551036	0.327807	0.769231	0.849057	0.865385	0.384615	0.857143
EfficientNetb0	Model1	CRC	UCEC	0.597654	0.659419	0.5	0.833333	0.272727	0.903226	0.410959
EfficientNetb0	Model1	Multi-tissue	CRC	0.832698	0.435381	0.836735	0.945946	0.853659	0.75	0.897436
EfficientNetb0	Model1	Multi-tissue	UCEC	0.781232	0.518746	0.697674	0.891892	0.6	0.870968	0.717391
EfficientNetb0	Model1	Multi-tissue	STAD	0.763314	0.477241	0.692308	0.921053	0.673077	0.769231	0.777778
EfficientNetb0	Model1	Multi-tissue	CPTAC_COAD	0.769324	0.42513	0.765625	0.878049	0.782609	0.722222	0.827586
EfficientNetb0	Model1	Multi-tissue	CPTAC_UCEC	0.614763	0.614482	0.391892	1	0.224138	1	0.366197
EfficientNetb0	Model1	STAD	CRC	0.71532	0.542948	0.704082	0.949153	0.682927	0.8125	0.794326
EfficientNetb0	Model1	STAD	STAD	0.835799	0.673715	0.6	1	0.5	1	0.666667
EfficientNetb0	Model1	STAD	UCEC	0.702053	0.739036	0.627907	0.896552	0.472727	0.903226	0.619048
EfficientNetb0	Model1	UCEC	CPTAC_COAD	0.520531	0.364166	0.703125	0.787234	0.804348	0.444444	0.795699
EfficientNetb0	Model1	UCEC	CPTAC_UCEC	0.716056	0.462713	0.689189	0.888889	0.689655	0.6875	0.776699
EfficientNetb0	Model1	UCEC	CRC	0.568598	0.540058	0.459184	0.914286	0.390244	0.8125	0.547009
EfficientNetb0	Model1	UCEC	STAD	0.569527	0.430509	0.553846	0.870968	0.519231	0.692308	0.650602
EfficientNetb0	Model1	UCEC	UCEC	0.689443	0.553644	0.651163	0.837838	0.563636	0.806452	0.673913
NAT	Model1	CRC	CRC	0.894817	0.62009	0.744898	0.983051	0.707317	0.9375	0.822695
NAT	Model1	CRC	STAD	0.338018	0.274066	0.8	0.819672	0.961538	0.153846	0.884956
NAT	Model1	CRC	UCEC	0.6	0.507805	0.616279	0.73913	0.618182	0.612903	0.673267
NAT	Model1	CRC	CPTAC_COAD	0.78442	0.367025	0.71875	0.888889	0.695652	0.777778	0.780488
NAT	Model1	CRC	CPTAC_UCEC	0.543642	0.515349	0.635135	0.816327	0.689655	0.4375	0.747664
NAT	Model1	Multi-tissue	CRC	0.855183	0.65874	0.77551	0.954545	0.768293	0.8125	0.851351
NAT	Model1	Multi-tissue	STAD	0.774408	0.650267	0.723077	0.947368	0.692308	0.846154	0.8
NAT	Model1	Multi-tissue	UCEC	0.768622	0.659611	0.709302	0.875	0.636364	0.83871	0.736842
NAT	Model1	Multi-tissue	CPTAC_COAD	0.726449	0.448053	0.75	0.857143	0.782609	0.666667	0.818182
NAT	Model1	Multi-tissue	CPTAC_UCEC	0.657866	0.595407	0.648649	0.863636	0.655172	0.625	0.745098
NAT	Model1	STAD	CRC	0.789253	0.675974	0.795918	0.930556	0.817073	0.6875	0.87013
NAT	Model1	STAD	STAD	0.710059	0.650964	0.830769	0.901961	0.884615	0.615385	0.893204
NAT	Model1	STAD	UCEC	0.638123	0.900095	0.604651	0.769231	0.545455	0.709677	0.638298
NAT	Model1	STAD	CPTAC_COAD	0.611715	0.840226	0.59375	0.8125	0.565217	0.666667	0.666667
NAT	Model1	STAD	CPTAC_UCEC	0.524246	0.69747	0.77027	0.815385	0.913793	0.25	0.861789
NAT	Model1	UCEC	CRC	0.630716	0.49167	0.581633	0.93617	0.536585	0.8125	0.682171
NAT	Model1	UCEC	STAD	0.52145	0.391597	0.615385	0.864865	0.615385	0.615385	0.719101
NAT	Model1	UCEC	UCEC	0.622874	0.412958	0.697674	0.723077	0.854545	0.419355	0.783333
NAT	Model1	UCEC	CPTAC_COAD	0.512681	0.278646	0.703125	0.77551	0.826087	0.388889	0.8
NAT	Model1	UCEC	CPTAC_UCEC	0.690733	0.443844	0.702703	0.86	0.741379	0.5625	0.796296
ResNet18	Model1	CRC	CRC	0.86814	0.683602	0.846939	0.935065	0.878049	0.6875	0.90566
ResNet18	Model1	CRC	CPTAC_COAD	0.879227	0.52812	0.859375	0.911111	0.891304	0.777778	0.901099
ResNet18	Model1	CRC	CPTAC_UCEC	0.501078	0.837227	0.324324	1	0.137931	1	0.242424
ResNet18	Model1	CRC	STAD	0.361686	0.347459	0.830769	0.825397	1	0.153846	0.904348
ResNet18	Model1	CRC	UCEC	0.580645	0.711589	0.604651	0.744186	0.581818	0.645161	0.653061
ResNet18	Model1	Multi-tissue	CRC	0.830412	0.52348	0.857143	0.947368	0.878049	0.75	0.911392
ResNet18	Model1	Multi-tissue	CPTAC_COAD	0.816425	0.493733	0.765625	0.918919	0.73913	0.833333	0.819277
ResNet18	Model1	Multi-tissue	CPTAC_UCEC	0.528017	0.79652	0.337838	1	0.155172	1	0.268657
ResNet18	Model1	Multi-tissue	STAD	0.683432	0.457167	0.784615	0.913043	0.807692	0.692308	0.857143
ResNet18	Model1	Multi-tissue	UCEC	0.619355	0.623639	0.604651	0.8	0.509091	0.774194	0.622222
ResNet18	Model1	STAD	STAD	0.673077	0.562478	0.692308	0.921053	0.673077	0.769231	0.777778
ResNet18	Model1	STAD	UCEC	0.654252	0.76994	0.581395	0.851852	0.418182	0.870968	0.560976
ResNet18	Model1	STAD	CRC	0.712652	0.588075	0.653061	0.928571	0.634146	0.75	0.753623
ResNet18	Model1	UCEC	CRC	0.598704	0.350245	0.673469	0.890625	0.695122	0.5625	0.780822
ResNet18	Model1	UCEC	CPTAC_COAD	0.597222	0.250221	0.75	0.8125	0.847826	0.5	0.829787
ResNet18	Model1	UCEC	CPTAC_UCEC	0.720366	0.45576	0.756757	0.87037	0.810345	0.5625	0.839286
ResNet18	Model1	UCEC	STAD	0.650148	0.289362	0.630769	0.888889	0.615385	0.692308	0.727273
ResNet18	Model1	UCEC	UCEC	0.653079	0.713121	0.569767	0.909091	0.363636	0.935484	0.519481
VGG19	Model1	CRC	CRC	0.790777	0.735158	0.683673	0.963636	0.646341	0.875	0.773723
VGG19	Model1	CRC	CPTAC_COAD	0.86715	0.493817	0.75	0.96875	0.673913	0.944444	0.794872
VGG19	Model1	CRC	CPTAC_UCEC	0.426185	0.780695	0.337838	0.909091	0.172414	0.9375	0.289855
VGG19	Model1	CRC	STAD	0.493343	0.66491	0.538462	0.892857	0.480769	0.769231	0.625
VGG19	Model1	CRC	UCEC	0.587097	0.583265	0.674419	0.721311	0.8	0.451613	0.758621
VGG19	Model1	Multi-tissue	CRC	0.699314	0.603185	0.673469	0.946429	0.646341	0.8125	0.768116
VGG19	Model1	Multi-tissue	CPTAC_COAD	0.805556	0.524047	0.765625	0.897436	0.76087	0.777778	0.823529
VGG19	Model1	Multi-tissue	CPTAC_UCEC	0.430496	0.74307	0.364865	0.866667	0.224138	0.875	0.356164
VGG19	Model1	Multi-tissue	STAD	0.713018	0.515198	0.738462	0.888889	0.769231	0.615385	0.824742
VGG19	Model1	Multi-tissue	UCEC	0.665689	0.573801	0.686047	0.769231	0.727273	0.612903	0.747664
VGG19	Model1	STAD	CRC	0.692454	0.40466	0.795918	0.897436	0.853659	0.5	0.875
VGG19	Model1	STAD	STAD	0.695266	0.501318	0.876923	0.923077	0.923077	0.692308	0.923077
VGG19	Model1	STAD	UCEC	0.593548	0.930308	0.488372	1	0.2	1	0.333333
VGG19	Model1	UCEC	CPTAC_COAD	0.542874	0.485044	0.578125	0.806452	0.543478	0.666667	0.649351
VGG19	Model1	UCEC	CPTAC_UCEC	0.603448	0.524817	0.594595	0.85	0.586207	0.625	0.693878
VGG19	Model1	UCEC	STAD	0.524408	0.378266	0.738462	0.843137	0.826923	0.384615	0.834951
VGG19	Model1	UCEC	UCEC	0.662757	0.557168	0.581395	0.851852	0.418182	0.870968	0.560976
VGG19	Model1	UCEC	CRC	0.605183	0.577334	0.489796	0.921053	0.426829	0.8125	0.583333
ConvNeXt	Model2	CRC	STAD	0.545118	0.324141	0.676923	0.844444	0.730769	0.461538	0.783505
ConvNeXt	Model2	CRC	UCEC	0.529619	0.313711	0.662791	0.666667	0.945455	0.16129	0.781955
ConvNeXt	Model2	CRC	CPTAC_COAD	0.807971	0.323121	0.875	0.851852	1	0.555556	0.92
ConvNeXt	Model2	CRC	CPTAC_UCEC	0.421336	0.644435	0.337838	0.909091	0.172414	0.9375	0.289855
ConvNeXt	Model2	STAD	STAD	0.703402	0.608895	0.753846	0.95	0.730769	0.846154	0.826087
ConvNeXt	Model2	STAD	UCEC	0.653079	0.726142	0.662791	0.809524	0.618182	0.741935	0.701031
ConvNeXt	Model2	UCEC	STAD	0.423817	0.507674	0.492308	0.827586	0.461538	0.615385	0.592593
ConvNeXt	Model2	UCEC	UCEC	0.636364	0.511597	0.662791	0.770833	0.672727	0.645161	0.718447
ConvNeXt	Model2	UCEC	CPTAC_COAD	0.690821	0.528484	0.65625	0.852941	0.630435	0.722222	0.725
ConvNeXt	Model2	UCEC	CPTAC_UCEC	0.599138	0.540845	0.567568	0.861111	0.534483	0.6875	0.659574
ConvNeXt	Model2	Multi-tissue	STAD	0.653107	0.479741	0.723077	0.886364	0.75	0.615385	0.8125
ConvNeXt	Model2	Multi-tissue	UCEC	0.719355	0.5719	0.709302	0.788462	0.745455	0.645161	0.766355
ConvNeXt	Model2	Multi-tissue	CPTAC_COAD	0.806159	0.461866	0.84375	0.86	0.934783	0.611111	0.895833
ConvNeXt	Model2	Multi-tissue	CPTAC_UCEC	0.489224	0.428832	0.797297	0.802817	0.982759	0.125	0.883721
ConvNeXt	Model2	Multi-tissue	CRC	0.833841	0.549484	0.826531	0.945205	0.841463	0.75	0.890323
ConvNeXt	Model2	CRC	CRC	0.780107	0.541429	0.806122	0.943662	0.817073	0.75	0.875817
ConvNeXt	Model2	STAD	CRC	0.78811	0.594245	0.765306	0.953846	0.756098	0.8125	0.843537
ConvNeXt	Model2	UCEC	CRC	0.610899	0.658066	0.367347	1	0.243902	1	0.392157
EfficientNetb0	Model2	CRC	CPTAC_COAD	0.83756	0.444688	0.828125	0.87234	0.891304	0.666667	0.88172
EfficientNetb0	Model2	CRC	CPTAC_UCEC	0.476832	0.585462	0.405405	0.85	0.293103	0.8125	0.435897
EfficientNetb0	Model2	CRC	STAD	0.555473	0.378511	0.753846	0.86	0.826923	0.461538	0.843137
EfficientNetb0	Model2	STAD	UCEC	0.668915	0.488752	0.686047	0.741379	0.781818	0.516129	0.761062
EfficientNetb0	Model2	Multi-tissue	CPTAC_COAD	0.780797	0.517785	0.734375	0.891892	0.717391	0.777778	0.795181
EfficientNetb0	Model2	Multi-tissue	CPTAC_UCEC	0.664871	0.559811	0.567568	0.882353	0.517241	0.75	0.652174
EfficientNetb0	Model2	Multi-tissue	STAD	0.741124	0.362975	0.861538	0.877193	0.961538	0.461538	0.917431
EfficientNetb0	Model2	STAD	STAD	0.775888	0.435076	0.861538	0.90566	0.923077	0.615385	0.914286
EfficientNetb0	Model2	UCEC	CPTAC_COAD	0.521739	0.316022	0.75	0.767857	0.934783	0.277778	0.843137
EfficientNetb0	Model2	UCEC	CPTAC_UCEC	0.682112	0.47539	0.635135	0.897436	0.603448	0.75	0.721649
EfficientNetb0	Model2	UCEC	STAD	0.502959	0.443468	0.523077	0.862069	0.480769	0.692308	0.617284
EfficientNetb0	Model2	STAD	CRC	0.785442	0.496248	0.785714	0.955224	0.780488	0.8125	0.85906
EfficientNetb0	Model2	Multi-tissue	UCEC	0.743402	0.546272	0.686047	0.85	0.618182	0.806452	0.715789
EfficientNetb0	Model2	CRC	CRC	0.823171	0.571657	0.755102	0.939394	0.756098	0.75	0.837838
EfficientNetb0	Model2	Multi-tissue	CRC	0.797256	0.530437	0.755102	0.939394	0.756098	0.75	0.837838
EfficientNetb0	Model2	UCEC	UCEC	0.650147	0.584865	0.581395	0.827586	0.436364	0.83871	0.571429
EfficientNetb0	Model2	CRC	UCEC	0.556891	0.560193	0.534884	0.758621	0.4	0.774194	0.52381
EfficientNetb0	Model2	UCEC	CRC	0.514482	0.555698	0.367347	0.954545	0.256098	0.9375	0.403846
NAT	Model2	CRC	CRC	0.872713	0.399242	0.918367	0.930233	0.97561	0.625	0.952381
NAT	Model2	CRC	STAD	0.469675	0.367296	0.584615	0.820513	0.615385	0.461538	0.703297
NAT	Model2	CRC	UCEC	0.532845	0.362647	0.639535	0.671429	0.854545	0.258065	0.752
NAT	Model2	CRC	CPTAC_COAD	0.826691	0.34799	0.8125	0.869565	0.869565	0.666667	0.869565
NAT	Model2	CRC	CPTAC_UCEC	0.386853	0.645802	0.324324	0.833333	0.172414	0.875	0.285714
NAT	Model2	Multi-tissue	STAD	0.636095	0.645198	0.553846	0.96	0.461538	0.923077	0.623377
NAT	Model2	Multi-tissue	UCEC	0.78651	0.591586	0.767442	0.830189	0.8	0.709677	0.814815
NAT	Model2	Multi-tissue	CPTAC_COAD	0.839372	0.507393	0.71875	0.9375	0.652174	0.888889	0.769231
NAT	Model2	Multi-tissue	CPTAC_UCEC	0.591595	0.616321	0.486486	0.884615	0.396552	0.8125	0.547619
NAT	Model2	STAD	STAD	0.806213	0.62756	0.861538	0.90566	0.923077	0.615385	0.914286
NAT	Model2	STAD	UCEC	0.696774	0.812224	0.627907	0.794872	0.563636	0.741935	0.659574
NAT	Model2	STAD	CPTAC_COAD	0.853261	0.692061	0.796875	0.866667	0.847826	0.666667	0.857143
NAT	Model2	STAD	CPTAC_UCEC	0.484914	0.654756	0.797297	0.802817	0.982759	0.125	0.883721
NAT	Model2	UCEC	STAD	0.504438	0.517632	0.507692	0.857143	0.461538	0.692308	0.6
NAT	Model2	UCEC	UCEC	0.621408	0.535203	0.662791	0.782609	0.654545	0.677419	0.712871
NAT	Model2	UCEC	CPTAC_COAD	0.666667	0.56807	0.59375	0.857143	0.521739	0.777778	0.648649
NAT	Model2	UCEC	CPTAC_UCEC	0.557112	0.524533	0.648649	0.82	0.706897	0.4375	0.759259
NAT	Model2	Multi-tissue	CRC	0.869284	0.63547	0.785714	0.984127	0.756098	0.9375	0.855172
NAT	Model2	STAD	CRC	0.772104	0.731083	0.642857	0.943396	0.609756	0.8125	0.740741
NAT	Model2	UCEC	CRC	0.665777	0.588867	0.571429	0.934783	0.52439	0.8125	0.671875
ResNet18	Model2	Multi-tissue	CRC	0.796113	0.51132	0.918367	0.930233	0.97561	0.625	0.952381
ResNet18	Model2	CRC	CPTAC_COAD	0.852657	0.547729	0.71875	0.9375	0.652174	0.888889	0.769231
ResNet18	Model2	CRC	CPTAC_UCEC	0.475216	0.765155	0.310811	1	0.12069	1	0.215385
ResNet18	Model2	CRC	STAD	0.468935	0.351852	0.8	0.819672	0.961538	0.153846	0.884956
ResNet18	Model2	CRC	UCEC	0.530792	0.609214	0.546512	0.690476	0.527273	0.580645	0.597938
ResNet18	Model2	Multi-tissue	CPTAC_COAD	0.81401	0.560327	0.828125	0.888889	0.869565	0.722222	0.879121
ResNet18	Model2	Multi-tissue	CPTAC_UCEC	0.645474	0.642421	0.472973	0.952381	0.344828	0.9375	0.506329
ResNet18	Model2	Multi-tissue	STAD	0.700444	0.583843	0.553846	0.925926	0.480769	0.846154	0.632911
ResNet18	Model2	Multi-tissue	UCEC	0.678886	0.599814	0.709302	0.788462	0.745455	0.645161	0.766355
ResNet18	Model2	CRC	CRC	0.824695	0.632876	0.806122	0.943662	0.817073	0.75	0.875817
ResNet18	Model2	STAD	STAD	0.725592	0.547364	0.830769	0.901961	0.884615	0.615385	0.893204
ResNet18	Model2	STAD	UCEC	0.617889	0.704044	0.639535	0.785714	0.6	0.709677	0.680412
ResNet18	Model2	UCEC	CPTAC_COAD	0.672101	0.574335	0.671875	0.820513	0.695652	0.611111	0.752941
ResNet18	Model2	UCEC	CPTAC_UCEC	0.682112	0.595436	0.716216	0.893617	0.724138	0.6875	0.8
ResNet18	Model2	UCEC	STAD	0.469675	0.459897	0.630769	0.818182	0.692308	0.384615	0.75
ResNet18	Model2	UCEC	UCEC	0.67566	0.635192	0.651163	0.820513	0.581818	0.774194	0.680851
ResNet18	Model2	STAD	CRC	0.747713	0.556371	0.795918	0.942857	0.804878	0.75	0.868421
ResNet18	Model2	UCEC	CRC	0.594512	0.623852	0.520408	0.926829	0.463415	0.8125	0.617886
VGG19	Model2	CRC	CPTAC_COAD	0.753623	0.38026	0.640625	0.896552	0.565217	0.833333	0.693333
VGG19	Model2	CRC	CPTAC_UCEC	0.318427	0.594989	0.324324	0.9	0.155172	0.9375	0.264706
VGG19	Model2	CRC	STAD	0.551775	0.346308	0.753846	0.846154	0.846154	0.384615	0.846154
VGG19	Model2	CRC	UCEC	0.534604	0.455495	0.523256	0.733333	0.4	0.741935	0.517647
VGG19	Model2	STAD	STAD	0.762574	0.553959	0.692308	0.944444	0.653846	0.846154	0.772727
VGG19	Model2	STAD	UCEC	0.628739	0.613246	0.604651	0.888889	0.436364	0.903226	0.585366
VGG19	Model2	Multi-tissue	CPTAC_COAD	0.742754	0.489869	0.640625	0.96	0.521739	0.944444	0.676056
VGG19	Model2	Multi-tissue	CPTAC_UCEC	0.436961	0.609194	0.324324	0.9	0.155172	0.9375	0.264706
VGG19	Model2	Multi-tissue	STAD	0.652367	0.486235	0.692308	0.880952	0.711538	0.615385	0.787234
VGG19	Model2	Multi-tissue	UCEC	0.669501	0.498783	0.674419	0.764706	0.709091	0.612903	0.735849
VGG19	Model2	UCEC	CPTAC_COAD	0.506039	0.47004	0.75	0.741935	1	0.111111	0.851852
VGG19	Model2	UCEC	CPTAC_UCEC	0.545259	0.595712	0.540541	0.875	0.482759	0.75	0.622222
VGG19	Model2	UCEC	STAD	0.452663	0.46534	0.769231	0.824561	0.903846	0.230769	0.862385
VGG19	Model2	UCEC	UCEC	0.650733	0.579351	0.604651	0.769231	0.545455	0.709677	0.638298
VGG19	Model2	Multi-tissue	CRC	0.690549	0.47331	0.765306	0.883117	0.829268	0.4375	0.855346
VGG19	Model2	UCEC	CRC	0.623095	0.573321	0.520408	0.906977	0.47561	0.75	0.624
VGG19	Model2	CRC	CRC	0.758765	0.532599	0.510204	1	0.414634	1	0.586207
VGG19	Model2	STAD	CRC	0.593369	0.535077	0.459184	0.939394	0.378049	0.875	0.53913
ConvNeXt	Model3	Multi-tissue	CRC	0.78125	0.601843	0.795918	0.955882	0.792683	0.8125	0.866667
ConvNeXt	Model3	Multi-tissue	STAD	0.650888	0.668967	0.507692	0.916667	0.423077	0.846154	0.578947
ConvNeXt	Model3	Multi-tissue	UCEC	0.746628	0.610574	0.662791	0.861111	0.563636	0.83871	0.681319
ConvNeXt	Model3	Multi-tissue	CPTAC_COAD	0.736715	0.472455	0.78125	0.880952	0.804348	0.722222	0.840909
ConvNeXt	Model3	Multi-tissue	CPTAC_UCEC	0.614224	0.592687	0.581081	0.885714	0.534483	0.75	0.666667
ConvNeXt	Model3	CRC	STAD	0.505917	0.406101	0.615385	0.846154	0.634615	0.538462	0.725275
ConvNeXt	Model3	CRC	UCEC	0.53871	0.708344	0.465116	0.846154	0.2	0.935484	0.323529
ConvNeXt	Model3	CRC	CPTAC_COAD	0.778986	0.370561	0.84375	0.875	0.913043	0.666667	0.893617
ConvNeXt	Model3	CRC	CPTAC_UCEC	0.460129	0.781042	0.297297	1	0.103448	1	0.1875
ConvNeXt	Model3	STAD	STAD	0.835799	0.591839	0.876923	0.923077	0.923077	0.692308	0.923077
ConvNeXt	Model3	STAD	UCEC	0.655718	0.89571	0.593023	0.8125	0.472727	0.806452	0.597701
ConvNeXt	Model3	UCEC	STAD	0.451923	0.526933	0.476923	0.875	0.403846	0.769231	0.552632
ConvNeXt	Model3	UCEC	UCEC	0.678592	0.484819	0.697674	0.763636	0.763636	0.580645	0.763636
ConvNeXt	Model3	UCEC	CPTAC_COAD	0.691425	0.459477	0.71875	0.833333	0.76087	0.611111	0.795455
ConvNeXt	Model3	UCEC	CPTAC_UCEC	0.626078	0.498793	0.662162	0.866667	0.672414	0.625	0.757282
ConvNeXt	Model3	CRC	CRC	0.87157	0.636119	0.744898	0.983051	0.707317	0.9375	0.822695
ConvNeXt	Model3	UCEC	CRC	0.613567	0.544178	0.683673	0.880597	0.719512	0.5	0.791946
ConvNeXt	Model3	STAD	CRC	0.743902	0.70632	0.602041	0.957447	0.54878	0.875	0.697674
EfficientNetb0	Model3	Multi-tissue	CRC	0.807546	0.477724	0.897959	0.95	0.926829	0.75	0.938272
EfficientNetb0	Model3	CRC	CRC	0.932927	0.625376	0.867347	0.972603	0.865854	0.875	0.916129
EfficientNetb0	Model3	Multi-tissue	UCEC	0.693842	0.552498	0.686047	0.769231	0.727273	0.612903	0.747664
EfficientNetb0	Model3	STAD	CRC	0.813643	0.467096	0.826531	0.945205	0.841463	0.75	0.890323
EfficientNetb0	Model3	CRC	UCEC	0.595015	0.56348	0.651163	0.698413	0.8	0.387097	0.745763
EfficientNetb0	Model3	CRC	CPTAC_COAD	0.765097	0.606792	0.734375	0.939394	0.673913	0.888889	0.78481
EfficientNetb0	Model3	CRC	CPTAC_UCEC	0.49569	0.783448	0.364865	1	0.189655	1	0.318841
EfficientNetb0	Model3	CRC	STAD	0.571006	0.689746	0.4	0.933333	0.269231	0.923077	0.41791
EfficientNetb0	Model3	Multi-tissue	CPTAC_COAD	0.640097	0.575235	0.6875	0.842105	0.695652	0.666667	0.761905
EfficientNetb0	Model3	Multi-tissue	CPTAC_UCEC	0.774246	0.558913	0.743243	0.897959	0.758621	0.6875	0.82243
EfficientNetb0	Model3	Multi-tissue	STAD	0.684911	0.436813	0.876923	0.923077	0.923077	0.692308	0.923077
EfficientNetb0	Model3	STAD	UCEC	0.616716	0.671494	0.627907	0.734694	0.654545	0.580645	0.692308
EfficientNetb0	Model3	STAD	STAD	0.789941	0.507956	0.8	0.914894	0.826923	0.692308	0.868687
EfficientNetb0	Model3	UCEC	CPTAC_COAD	0.584541	0.223566	0.6875	0.770833	0.804348	0.388889	0.787234
EfficientNetb0	Model3	UCEC	CPTAC_UCEC	0.71875	0.39523	0.716216	0.893617	0.724138	0.6875	0.8
EfficientNetb0	Model3	UCEC	STAD	0.588757	0.225437	0.769231	0.862745	0.846154	0.461538	0.854369
EfficientNetb0	Model3	UCEC	CRC	0.524771	0.419597	0.591837	0.875	0.597561	0.5625	0.710145
EfficientNetb0	Model3	UCEC	UCEC	0.624633	0.66968	0.523256	1	0.254545	1	0.405797
NAT	Model3	Multi-tissue	CRC	0.833079	0.647943	0.785714	0.955224	0.780488	0.8125	0.85906
NAT	Model3	CRC	CRC	0.879954	0.604978	0.734694	0.982759	0.695122	0.9375	0.814286
NAT	Model3	CRC	STAD	0.450444	0.216785	0.815385	0.822581	0.980769	0.153846	0.894737
NAT	Model3	CRC	UCEC	0.53871	0.565392	0.523256	0.71875	0.418182	0.709677	0.528736
NAT	Model3	CRC	CPTAC_COAD	0.820048	0.386009	0.765625	0.897436	0.76087	0.777778	0.823529
NAT	Model3	CRC	CPTAC_UCEC	0.5	0.634838	0.337838	0.909091	0.172414	0.9375	0.289855
NAT	Model3	STAD	STAD	0.72929	0.622221	0.892308	0.909091	0.961538	0.615385	0.934579
NAT	Model3	STAD	UCEC	0.671554	0.889743	0.651163	0.790698	0.618182	0.709677	0.693878
NAT	Model3	STAD	CPTAC_COAD	0.670894	0.816162	0.609375	0.862069	0.543478	0.777778	0.666667
NAT	Model3	STAD	CPTAC_UCEC	0.543103	0.764304	0.72973	0.827586	0.827586	0.375	0.827586
NAT	Model3	STAD	CRC	0.791159	0.759983	0.704082	0.964912	0.670732	0.875	0.791367
NAT	Model3	UCEC	STAD	0.587278	0.172078	0.8	0.842105	0.923077	0.307692	0.880734
NAT	Model3	UCEC	UCEC	0.620821	0.683218	0.534884	0.894737	0.309091	0.935484	0.459459
NAT	Model3	UCEC	CPTAC_COAD	0.600242	0.380758	0.53125	0.807692	0.456522	0.722222	0.583333
NAT	Model3	UCEC	CPTAC_UCEC	0.745151	0.476025	0.608108	0.939394	0.534483	0.875	0.681319
NAT	Model3	Multi-tissue	STAD	0.747781	0.650359	0.707692	0.945946	0.673077	0.846154	0.786517
NAT	Model3	Multi-tissue	UCEC	0.757185	0.625181	0.755814	0.886364	0.709091	0.83871	0.787879
NAT	Model3	Multi-tissue	CPTAC_COAD	0.682971	0.469984	0.65625	0.875	0.608696	0.777778	0.717949
NAT	Model3	Multi-tissue	CPTAC_UCEC	0.628233	0.653108	0.459459	0.909091	0.344828	0.875	0.5
NAT	Model3	UCEC	CRC	0.623476	0.489281	0.581633	0.93617	0.536585	0.8125	0.682171
ResNet18	Model3	Multi-tissue	CRC	0.86814	0.579895	0.897959	0.939024	0.939024	0.6875	0.939024
ResNet18	Model3	CRC	CRC	0.855945	0.649957	0.867347	0.96	0.878049	0.8125	0.917197
ResNet18	Model3	CRC	CPTAC_COAD	0.772343	0.491518	0.75	0.894737	0.73913	0.777778	0.809524
ResNet18	Model3	CRC	CPTAC_UCEC	0.535022	0.745704	0.486486	0.857143	0.413793	0.75	0.55814
ResNet18	Model3	CRC	STAD	0.501479	0.244086	0.8	0.819672	0.961538	0.153846	0.884956
ResNet18	Model3	CRC	UCEC	0.59824	0.682414	0.616279	0.75	0.6	0.645161	0.666667
ResNet18	Model3	Multi-tissue	CPTAC_COAD	0.692029	0.604484	0.765625	0.829787	0.847826	0.555556	0.83871
ResNet18	Model3	Multi-tissue	CPTAC_UCEC	0.733836	0.608027	0.72973	0.88	0.758621	0.625	0.814815
ResNet18	Model3	Multi-tissue	STAD	0.688609	0.739949	0.584615	0.962963	0.5	0.923077	0.658228
ResNet18	Model3	Multi-tissue	UCEC	0.746628	0.649219	0.72093	0.816327	0.727273	0.709677	0.769231
ResNet18	Model3	STAD	STAD	0.643491	0.70553	0.753846	0.909091	0.769231	0.692308	0.833333
ResNet18	Model3	STAD	UCEC	0.595015	0.909923	0.511628	0.842105	0.290909	0.903226	0.432432
ResNet18	Model3	UCEC	CPTAC_COAD	0.491546	0.282554	0.734375	0.763636	0.913043	0.277778	0.831683
ResNet18	Model3	UCEC	CPTAC_UCEC	0.758621	0.498188	0.77027	0.901961	0.793103	0.6875	0.844037
ResNet18	Model3	UCEC	STAD	0.613905	0.42049	0.523077	0.92	0.442308	0.846154	0.597403
ResNet18	Model3	UCEC	UCEC	0.608211	0.643698	0.604651	0.8	0.509091	0.774194	0.622222
ResNet18	Model3	STAD	CRC	0.701601	0.609721	0.663265	0.945455	0.634146	0.8125	0.759124
ResNet18	Model3	UCEC	CRC	0.577744	0.611608	0.428571	0.933333	0.341463	0.875	0.5
VGG19	Model3	Multi-tissue	CRC	0.774009	0.530348	0.826531	0.957746	0.829268	0.8125	0.888889
VGG19	Model3	CRC	CRC	0.902439	0.564726	0.795918	0.984375	0.768293	0.9375	0.863014
VGG19	Model3	CRC	CPTAC_COAD	0.914251	0.356547	0.828125	0.948718	0.804348	0.888889	0.870588
VGG19	Model3	CRC	CPTAC_UCEC	0.331897	0.860509	0.243243	1	0.0344828	1	0.0666667
VGG19	Model3	CRC	STAD	0.588757	0.268911	0.753846	0.833333	0.865385	0.307692	0.849057
VGG19	Model3	CRC	UCEC	0.578006	0.603043	0.616279	0.75	0.6	0.645161	0.666667
VGG19	Model3	Multi-tissue	CPTAC_COAD	0.792874	0.362028	0.84375	0.846154	0.956522	0.555556	0.897959
VGG19	Model3	Multi-tissue	CPTAC_UCEC	0.648168	0.507026	0.635135	0.860465	0.637931	0.625	0.732673
VGG19	Model3	Multi-tissue	STAD	0.663462	0.472441	0.661538	0.941176	0.615385	0.846154	0.744186
VGG19	Model3	Multi-tissue	UCEC	0.742229	0.563889	0.709302	0.894737	0.618182	0.870968	0.731183
VGG19	Model3	STAD	CRC	0.664634	0.504332	0.714286	0.935484	0.707317	0.75	0.805556
VGG19	Model3	STAD	STAD	0.788462	0.466002	0.830769	0.918367	0.865385	0.692308	0.891089
VGG19	Model3	STAD	UCEC	0.6739	0.76187	0.604651	0.92	0.418182	0.935484	0.575
VGG19	Model3	UCEC	CPTAC_COAD	0.522343	0.505567	0.53125	0.785714	0.478261	0.666667	0.594595
VGG19	Model3	UCEC	CPTAC_UCEC	0.633082	0.579642	0.472973	0.952381	0.344828	0.9375	0.506329
VGG19	Model3	UCEC	CRC	0.566311	0.453297	0.693878	0.871429	0.743902	0.4375	0.802632
VGG19	Model3	UCEC	STAD	0.659763	0.43714	0.584615	0.903226	0.538462	0.769231	0.674699
VGG19	Model3	UCEC	UCEC	0.648094	0.599502	0.569767	0.846154	0.4	0.870968	0.54321
